# Supplementary material for: Does Basic Psychological Need Satisfaction Matter to College Students’ Sustained Volunteering? A Mixed-Methods Study
Source: Int J Environ Res Public Health. 2021 Dec 15;18(24):13229. doi: 10.3390/ijerph182413229 (PMC8701654; doi:10.3390/ijerph182413229)
Supplement: Supplementary file 1 [file ijerph-18-13229-s001.zip]

Archive with 1 entries (1 files):
- ijerph-1480334-supplementary.pdf
